# Supplementary material for: Association between Nonfood Pre- or Probiotic Use and Cognitive Function: Results from NHANES 2011–2014
Source: Nutrients. 2023 Jul 31;15(15):3408. doi: 10.3390/nu15153408 (PMC10421231; doi:10.3390/nu15153408)
Supplement: Supplementary file 1 [file nutrients-15-03408-s001.zip]

Archive with 1 entries (1 files):
- nutrients-2532140-supplementary.pdf
